# Supplementary material for: Blood and Site of Disease Inflammatory Profiles Differ in Patients With Pericardial Tuberculosis and Human Immunodeficiency Virus Type 1
Source: Open Forum Infect Dis. 2023 Mar 9;10(3):ofad128. doi: 10.1093/ofid/ofad128 (PMC10043131; doi:10.1093/ofid/ofad128)
Supplement: ofad128_Supplementary_Data [file ofad128_supplementary_data.zip]

Archive with 2 entries (2 files):
- Supplementary tables_20230220.docx
- Supplementary figures_20230220.docx
